# Supplementary material for: Relationship between Habitual Intake of Vitamins and New-Onset Prediabetes/Diabetes after Acute Pancreatitis
Source: Nutrients. 2022 Apr 1;14(7):1480. doi: 10.3390/nu14071480 (PMC9003206; doi:10.3390/nu14071480)
Supplement: Supplementary file 1 [file nutrients-14-01480-s001.zip]

Archive with 1 entries (1 files):
- nutrients-1621860-supplementary.pdf
